# Supplementary material for: Ezetimibe Anticancer Activity via the p53/Mdm2 Pathway
Source: Biomedicines. 2025 Jan 14;13(1):195. doi: 10.3390/biomedicines13010195 (PMC11761875; doi:10.3390/biomedicines13010195)
Supplement: Supplementary file 1 [file biomedicines-13-00195-s001.zip]

Archive with 1 entries (1 files):
- biomedicines-3332536-supplementary.pdf
